# Supplementary material for: Ethylene-Responsive Transcription Factor 013 Regulates Physiological and Molecular Responses to Salt Stress in Arabidopsis thaliana
Source: Antioxidants (Basel). 2026 Jul 1;15(7):834. doi: 10.3390/antiox15070834 (PMC13404324; doi:10.3390/antiox15070834)
Supplement: Supplementary file 1 [file antioxidants-15-00834-s001.zip]

Archive with 1 entries (1 files):
- antioxidants-4342490-supplementary.pdf
